# Supplementary material for: Chitosan Nanocomposite Coatings Containing Chemically Resistant ZnO–SnOx Core–shell Nanoparticles for Photocatalytic Antifouling
Source: Int J Mol Sci. 2021 Apr 26;22(9):4513. doi: 10.3390/ijms22094513 (PMC8123458; doi:10.3390/ijms22094513)
Supplement: Supplementary file 1 [file ijms-22-04513-s001.zip]

Archive with 1 entries (1 files):
- ijms-1182943-supplementary.pdf
